# Supplementary material for: Clinicopathological Features and Outcomes of Endoscopic Submucosal Dissection for Early Gastric Lymphoepithelioma-like Carcinoma
Source: Cancers (Basel). 2025 Sep 18;17(18):3050. doi: 10.3390/cancers17183050 (PMC12469100; doi:10.3390/cancers17183050)
Supplement: Supplementary file 1 [file cancers-17-03050-s001.zip]

Archive with 1 entries (1 files):
- cancers-3855479-supplementary.pdf
